# Supplementary material for: From resilience to satisfaction: Defining supply chain solutions for agri-food SMEs through quality approach
Source: PLoS One. 2022 Feb 2;17(2):e0263393. doi: 10.1371/journal.pone.0263393 (PMC8809543; doi:10.1371/journal.pone.0263393)
Supplement: S1 File — (XLSX) [file pone.0263393.s001.xlsx]

## Sheet: Importance value
	Firm texture	Fresh smell	Attractive bright colour	Stock availability	cleanliness	Proper shape	Tastiness	Contamination-free	Price stability	Product variation	total
1	2	2	1	2	3	1	2	1	2	2	18
2	2	2	1	2	3	1	2	1	2	2	18
3	4	2	5	5	5	4	4	2	3	1	35
4	5	4	4	5	5	5	4	2	2	2	38
5	5	4	4	2	5	5	5	1	2	5	38
6	5	4	4	4	5	5	4	2	5	4	42
7	5	5	5	5	5	5	5	5	5	5	50
8	5	4	5	5	5	5	5	5	2	4	45
9	5	5	5	4	5	5	5	5	4	4	47
10	5	5	4	4	4	5	3	3	4	4	41
11	3	4	4	2	4	4	4	3	4	5	37
12	5	4	4	4	4	4	5	4	4	5	43
13	5	5	5	4	5	5	5	4	5	5	48
14	4	4	5	5	5	5	4	4	4	5	45
15	4	5	5	5	5	4	4	3	4	5	44
16	4	4	5	5	5	5	5	5	4	5	47
17	5	5	4	5	4	4	5	5	5	4	46
18	5	5	5	2	5	4	5	5	5	5	46
19	4	4	4	5	5	5	5	5	4	4	45
20	4	4	4	4	4	5	4	4	3	4	40
21	4	4	5	4	5	5	4	4	4	4	43
22	5	4	4	5	5	4	4	5	4	4	44
23	4	4	5	5	4	4	4	4	5	4	43
24	5	4	4	5	5	4	4	4	5	4	44
25	5	5	5	5	5	5	5	4	5	5	49
26	5	5	4	4	4	5	4	4	5	4	44
27	5	5	5	5	5	5	5	5	5	5	50
28	5	4	5	5	5	5	5	5	5	4	48
29	5	5	5	4	5	5	5	5	4	4	47
30	3	2	4	4	4	4	3	4	4	4	36
31	3	2	4	5	4	4	4	3	4	5	38
32	5	4	5	4	4	4	5	4	4	4	43
33	5	5	5	5	5	5	5	4	5	5	49
34	4	5	5	5	5	5	4	4	4	5	46
35	5	5	5	5	5	4	4	3	4	4	44
36	4	4	5	5	5	5	5	5	4	4	46
37	5	5	4	5	4	4	5	5	5	4	46
38	5	5	5	5	5	4	5	5	5	5	49
39	4	4	4	5	5	5	5	5	4	4	45
40	4	4	4	4	4	5	4	4	1	4	38
41	4	4	5	4	5	5	4	4	4	4	43
42	5	5	5	5	5	5	4	4	4	5	47
43	4	4	5	5	5	5	2	5	4	4	43
44	5	5	5	4	5	5	5	5	5	5	49
45	5	5	5	5	5	5	5	5	5	5	50
46	5	5	5	5	5	5	5	5	5	5	50
47	4	4	5	5	5	5	5	5	5	5	48
48	4	4	4	4	4	4	4	4	5	5	42
49	5	5	5	4	5	4	4	4	5	4	45
50	4	4	5	5	5	4	4	4	5	4	44
51	5	5	5	5	5	5	4	4	5	5	48
52	5	5	5	5	5	5	5	5	5	5	50
53	5	5	5	5	5	5	5	5	5	5	50
54	5	5	5	5	5	5	5	5	5	5	50
55	5	5	5	5	5	5	5	5	5	5	50
56	5	5	5	5	5	5	5	5	5	5	50
57	5	5	5	5	5	5	5	5	5	5	50
58	4	4	4	4	4	5	5	5	5	5	45
59	5	5	5	5	5	5	5	5	5	5	50
60	5	5	5	5	5	5	5	5	5	5	50
61	5	5	5	5	5	5	5	5	5	5	50
62	5	5	5	5	5	5	5	5	5	4	49
63	5	5	5	5	5	5	5	4	5	5	49
64	5	4	5	5	4	5	4	4	4	5	45
65	5	5	5	5	5	5	5	4	4	4	47
66	5	5	5	5	5	5	5	4	4	5	48
67	5	5	5	5	4	5	5	4	5	5	48
68	5	4	5	5	4	5	5	5	5	5	48
69	5	5	5	5	4	5	5	4	5	5	48
70	5	5	5	5	5	5	5	3	5	5	48
71	5	5	5	5	5	5	4	3	5	5	47
72	5	5	5	5	5	5	4	4	5	4	47
73	5	5	5	5	5	5	5	3	5	5	48
74	5	5	5	5	5	5	5	3	5	5	48
75	5	5	5	5	5	5	5	4	5	4	48
76	5	5	5	5	5	5	5	3	5	5	48
77	5	5	5	5	5	5	5	3	5	4	47
78	5	5	5	5	4	5	4	4	5	5	47
79	5	4	5	5	5	5	5	3	5	5	47
80	5	4	5	5	5	5	5	3	5	4	46
81	5	5	5	5	5	5	4	3	5	5	47
82	5	4	5	5	4	5	5	3	5	5	46
83	5	5	5	5	4	5	4	4	5	5	47
84	5	5	5	5	5	5	5	3	5	5	48
85	5	5	5	5	5	5	5	3	5	5	48
86	5	5	5	5	5	5	4	5	5	4	48
87	5	4	5	5	5	5	5	4	5	4	47
88	5	5	5	5	5	4	5	3	5	5	47
89	5	5	5	5	5	3	5	3	5	5	46
90	5	5	5	5	5	3	5	4	4	4	45
91	5	5	5	5	5	3	5	3	4	5	45
92	5	5	5	5	4	3	4	3	5	5	44
93	5	5	5	5	4	5	4	4	5	5	47
94	5	5	5	5	5	5	5	4	4	5	48
95	5	5	5	5	5	5	5	3	5	5	48
96	5	5	5	5	5	4	4	3	5	4	45
97	5	5	5	5	5	3	5	4	5	4	46
98	5	5	5	5	5	5	4	3	5	5	47
99	5	5	5	5	5	5	4	3	5	5	47
100	5	5	5	5	5	5	5	4	5	4	48
101	5	5	5	5	5	5	4	4	5	5	48
102	5	5	5	5	4	5	5	4	5	4	47
103	5	5	5	5	5	5	4	4	5	4	47
104	5	5	5	5	5	5	4	4	5	5	48
105	5	5	5	5	5	5	4	4	5	4	47
106	5	5	5	5	4	5	5	5	5	4	48
107	5	5	5	5	4	5	5	4	5	5	48
108	5	5	5	5	4	5	5	4	5	5	48
109	5	4	5	5	5	5	5	5	4	4	47
110	5	5	5	5	5	5	5	4	4	5	48
111	5	5	5	5	5	5	5	5	4	5	49
112	5	5	5	5	5	5	4	4	5	5	48
113	5	5	5	5	5	5	4	4	5	5	48
114	5	5	5	5	5	5	5	4	4	5	48
115	5	5	5	5	5	4	5	5	5	4	48
116	5	5	5	5	5	3	5	4	5	5	47
117	5	5	5	5	4	3	5	4	3	4	43
118	5	5	5	5	5	3	5	5	4	5	47
119	5	5	5	5	5	3	5	4	5	5	47
120	5	5	5	4	5	5	5	5	5	4	48
121	5	5	5	4	5	5	4	4	5	5	47
122	5	5	5	5	4	5	4	4	5	5	47
123	5	5	5	5	5	4	5	4	4	5	47
124	5	5	4	5	5	3	5	5	5	5	47
125	5	5	5	4	5	5	5	4	4	5	47
126	5	5	5	5	5	5	4	4	4	4	46
127	5	5	5	5	2	5	5	5	4	5	46
128	5	5	5	5	5	5	4	4	5	5	48
129	5	5	5	5	5	5	4	5	5	5	49
130	5	5	5	5	5	5	4	4	5	5	48
131	5	5	5	5	4	5	4	4	5	5	47
132	5	5	5	5	5	5	4	4	4	4	46
133	5	5	5	5	5	5	4	5	5	4	48
134	5	5	5	5	5	5	4	4	4	5	47
135	5	5	5	5	5	5	5	4	4	5	48
136	5	5	5	5	5	5	5	5	4	5	49
137	4	5	5	5	4	5	5	5	5	4	47
138	5	5	5	5	4	5	4	4	5	5	47
139	5	5	5	5	4	5	4	5	5	5	48
140	5	5	5	5	5	5	4	4	5	5	48
141	5	5	5	5	4	5	4	4	5	5	47
142	5	5	5	5	5	5	4	5	5	5	49
143	5	5	5	4	5	5	4	4	5	4	46
144	5	5	5	4	5	5	4	4	4	4	45
145	5	5	5	5	5	5	5	4	4	4	47
146	5	5	5	5	4	5	5	5	3	5	47
147	4	5	5	5	5	5	4	4	5	5	47
148	4	5	5	4	5	5	4	4	5	5	46
149	4	5	5	5	5	5	4	5	4	5	47
150	5	5	5	5	5	5	5	5	4	5	49
151	5	5	5	5	5	5	5	4	3	5	47
152	5	5	5	5	5	5	5	5	5	5	50
153	5	5	5	5	5	5	5	4	5	5	49
154	5	5	5	4	5	5	5	4	4	4	46
155	5	5	5	4	4	5	5	5	4	4	46
156	5	5	5	5	5	5	5	5	5	4	49
157	5	5	5	5	5	5	5	5	5	5	50
158	5	5	5	5	5	5	5	4	5	5	49
159	5	5	5	5	4	5	5	5	5	4	48
160	5	5	5	5	5	5	5	4	4	5	48
161	5	5	5	5	5	5	5	4	5	5	49
162	5	5	5	5	5	5	5	4	5	4	48
163	5	5	5	4	5	5	5	5	5	5	49
164	5	5	5	4	5	5	5	5	4	5	48
165	5	5	5	5	5	5	5	5	4	4	48
166	5	5	5	5	5	5	5	4	3	5	47
167	5	5	5	5	5	5	5	4	5	5	49
168	5	5	5	5	4	5	5	5	4	5	48
169	5	5	5	5	5	5	4	4	3	5	46
170	5	5	5	4	5	5	5	4	5	5	48
171	5	5	5	4	5	5	5	3	5	5	47
172	5	5	5	5	5	5	4	4	5	5	48
173	5	5	5	5	5	5	4	4	5	5	48
174	5	5	5	5	5	5	5	3	5	5	48
175	5	5	5	5	5	5	4	3	5	4	46
176	5	5	5	5	5	5	5	4	5	5	49
177	5	5	5	5	5	5	5	5	4	4	48
178	5	5	5	5	4	5	4	4	4	4	45
179	5	5	5	5	5	5	4	3	3	5	45
180	5	5	5	5	5	5	4	3	5	5	47
181	5	5	5	5	5	5	4	4	5	5	48
182	5	4	5	4	5	5	4	3	5	5	45
183	5	4	5	4	5	5	4	4	5	5	46
184	5	5	5	5	5	5	4	3	4	5	46
185	5	4	5	5	5	4	5	4	4	5	46
186	5	5	5	5	5	5	5	4	3	5	47
187	4	5	5	5	4	5	5	4	5	4	46
188	5	5	5	4	5	5	5	4	5	5	48
189	5	4	5	4	5	2	5	3	5	5	43
190	5	5	5	5	5	5	5	4	4	4	47
191	5	5	5	5	5	5	5	4	4	5	48
192	5	5	4	5	5	5	5	3	3	5	45
193	5	4	5	5	5	5	5	3	5	4	46
194	5	5	5	5	4	5	5	4	5	5	48
195	5	5	5	5	4	5	5	3	5	5	47
196	5	5	5	4	5	5	5	4	4	5	47
197	5	4	5	4	5	5	5	3	4	5	45
198	5	5	5	5	5	5	4	4	5	5	48
199	4	5	5	5	5	4	5	3	4	4	44
200	4	4	5	5	5	3	4	3	4	4	41
201	4	4	5	5	5	3	5	4	3	2	40
202	4	4	5	4	5	3	5	3	5	5	43
203	4	5	5	4	5	3	4	4	5	4	43
204	4	4	5	5	4	5	5	4	4	5	45
205	5	5	5	5	5	5	5	3	4	4	46
206	5	5	5	5	5	5	4	4	3	4	45
207	5	5	5	4	5	5	4	3	5	5	46
208	5	4	5	5	5	5	5	4	5	4	47
209	5	4	5	5	4	5	5	3	5	5	46
210	5	5	5	5	5	5	5	4	4	5	48
211	5	4	5	5	4	4	5	4	4	4	44
212	5	5	5	5	4	3	5	3	3	5	43
213	5	5	4	5	5	3	5	4	5	5	46
214	5	5	5	5	5	5	5	4	5	5	49
215	5	5	5	5	5	5	5	3	5	5	48
216	5	5	5	5	5	5	5	3	5	5	48
217	5	5	5	5	5	5	4	4	5	5	48
218	5	5	5	5	5	5	5	3	5	5	48
219	5	5	5	5	5	5	4	4	5	5	48
220	5	5	5	5	5	5	5	3	5	4	47
221	5	5	5	5	5	5	5	5	5	5	50
222	5	5	5	5	5	5	5	4	4	5	48
223	5	5	5	5	4	5	4	5	5	5	48
224	5	5	5	5	5	5	5	4	5	4	48
225	5	5	5	5	5	5	4	4	5	5	48
226	5	5	5	5	5	5	5	3	4	4	46
227	5	5	5	5	5	4	4	2	5	4	44
228	5	5	5	5	4	5	5	4	4	4	46
229	5	5	5	5	5	5	5	3	4	4	46
230	5	5	5	5	4	4	5	3	5	4	45
231	5	5	5	4	5	5	5	4	4	4	46
232	5	5	5	5	5	3	5	3	5	4	45
233	5	5	5	5	5	5	5	4	5	5	49
234	5	5	5	5	5	5	5	3	4	5	47
235	5	4	5	5	5	5	5	5	4	4	47
236	4	5	5	5	5	5	4	4	4	4	45
237	5	5	5	5	5	5	4	4	5	4	47
238	5	4	5	5	5	5	5	4	4	5	47
239	4	5	5	5	5	4	4	4	5	4	45
240	4	5	5	5	5	4	4	3	4	4	43
241	5	5	5	5	5	4	4	4	4	4	45
242	5	5	5	5	4	4	1	4	3	2	38
243	4	5	5	5	4	5	5	3	5	4	45
244	5	5	5	5	5	4	5	3	5	4	46
245	5	5	5	5	5	4	5	4	4	5	47
246	5	5	5	5	4	3	5	3	4	2	41
247	4	4	5	5	5	5	5	4	3	2	42
248	5	4	5	5	5	4	5	3	5	5	46
249	5	4	5	5	5	3	5	4	3	5	44
250	5	4	5	3	4	5	4	4	2	2	38
251	5	5	5	5	5	5	5	4	5	5	49
252	5	5	5	5	5	4	5	5	4	4	47
253	5	5	5	5	4	3	5	5	4	4	45
254	5	5	5	5	5	5	4	4	3	5	46
255	5	5	5	5	5	4	4	3	5	4	45
256	5	5	4	4	4	5	5	4	4	5	45
257	5	5	4	4	4	5	4	4	3	4	42
258	4	5	5	4	5	3	5	3	5	2	41
259	5	4	5	4	5	3	5	3	4	4	42
260	4	5	5	4	5	5	5	4	4	5	46
261	5	5	5	5	5	5	5	3	3	4	45
262	5	5	5	4	5	4	5	4	5	5	47
263	5	5	4	3	2	4	4	3	4	5	39
264	5	5	5	5	5	4	5	4	4	5	47
265	5	5	5	5	5	5	5	4	3	5	47
266	4	5	5	5	5	3	5	3	2	4	41
267	5	5	5	5	5	4	5	3	4	4	45
268	5	4	5	4	5	3	5	4	5	5	45
269	5	5	5	4	4	5	2	3	4	4	41
270	4	3	5	4	3	4	4	4	4	4	39
271	4	4	4	5	5	3	5	3	3	4	40
272	5	4	4	4	4	2	5	4	5	2	39
273	5	5	5	3	2	5	5	3	3	2	38
274	5	4	5	5	4	4	5	4	2	4	42
275	4	4	5	5	4	3	4	4	1	4	38
276	4	5	5	4	3	5	1	3	4	2	36
277	4	4	5	4	5	4	4	3	5	5	43
278	5	4	4	2	4	3	4	4	4	5	39
279	5	4	5	2	4	5	2	3	4	5	39
280	5	4	5	5	4	5	5	4	3	5	45
281	5	4	4	3	4	5	5	3	2	4	39
282	5	4	4	5	4	4	5	3	4	4	42
283	5	4	5	4	1	4	4	3	1	5	36
284	5	4	5	4	4	4	4	4	3	4	41
285	5	4	2	2	4	5	4	4	2	2	34
286	4	4	5	2	4	5	5	3	4	3	39
287	4	4	2	4	2	4	2	3	4	2	31
288	4	2	5	3	1	4	5	4	3	2	33
289	3	2	3	2	2	3	5	3	2	3	28
290	5	4	2	5	2	4	4	4	4	5	39
291	5	4	5	5	4	2	4	3	4	5	41
292	5	4	2	5	4	2	4	4	3	4	37
293	5	4	5	5	4	5	5	4	4	5	46
294	5	4	5	5	4	4	5	3	5	5	45
295	5	4	5	5	4	4	5	3	2	5	42
296	5	4	5	5	4	5	5	4	3	5	45
297	5	4	4	5	4	5	5	3	4	5	44
298	5	4	5	4	4	4	5	4	3	5	43
299	4	1	2	2	2	4	2	3	2	5	27
300	4	4	5	4	4	4	1	3	2	4	35
301	1	4	2	5	4	4	5	5	4	5	39
302	2	4	5	4	4	4	5	4	2	4	38
303	5	4	5	4	5	4	5	4	5	4	45
304	2	5	1	4	4	1	4	4	5	3	33
305	5	4	2	5	5	4	5	4	4	5	43
306	5	5	3	4	4	2	4	5	4	4	40
307	5	5	2	3	5	5	5	5	5	3	43
308	2	5	3	5	4	4	5	4	5	5	42
309	4	4	5	5	5	4	5	5	5	5	47
310	4	5	3	5	4	3	5	4	4	4	41
311	4	4	2	4	5	4	4	5	4	5	41
312	5	5	3	4	4	5	5	5	3	4	43
313	2	4	4	4	5	5	5	4	2	4	39
314	2	5	2	5	5	4	5	5	5	5	43
315	5	5	4	5	4	5	4	4	5	4	45
316	2	5	5	5	4	3	4	1	2	5	36
317	5	4	3	4	5	5	5	5	5	4	45
318	3	5	5	5	4	4	5	1	5	3	40
319	5	5	1	5	5	3	4	5	2	3	38
320	5	5	2	4	4	5	4	5	5	2	41
321	4	5	3	3	5	5	5	5	4	3	42
322	4	5	2	5	4	4	5	4	4	5	42
323	2	4	4	5	5	4	5	5	1	3	38
324	3	5	5	5	4	3	5	4	4	3	41
325	5	5	3	4	4	4	4	4	2	2	37
326	3	4	3	4	1	2	1	5	5	3	31
327	1	5	3	4	4	2	2	1	5	2	29
328	4	5	2	5	4	1	4	4	4	3	36
329	3	5	3	4	5	2	4	5	5	2	38
330	3	5	3	3	4	4	2	2	4	3	33
331	2	5	2	5	5	3	4	2	2	5	35
332	5	5	3	5	4	3	4	2	1	3	35
333	4	5	3	4	4	2	1	2	5	3	33
334	2	4	5	4	4	2	4	4	2	2	33
335	2	4	3	4	2	5	4	5	5	3	37
336	2	5	2	5	2	4	5	4	4	2	35
337	4	5	3	5	1	4	5	2	4	3	36
338	2	5	2	4	5	3	4	5	3	2	35
339	2	4	2	3	2	4	2	5	2	3	29
340	2	5	2	5	4	2	4	4	5	4	37
341	2	5	2	4	4	1	4	2	2	5	31
Total	1573	1587	1566	1571	1552	1512	1533	1325	1447	1486
Mean	4.6129	4.65396	4.59238	4.63343	4.55132	4.43402	4.4956	3.88563	4.2434	4.35777
	attractive bright colour	Fresh smell	Firm texture	Stock availability	cleanliness	Tastiness	Price stability	Product variation	Proper shape	Contamination-free
	3	1	4	2	5	7	6	10	9	8

## Sheet: Validity and reliability test
Correlations
		Firm_texture	Fresh_smell	‎Attractive_bright_colour	Stock_availability	cleanliness	Proper_shape	Tastiness	Contamination_free	Price_stability	Product_variation	Total
Firm_texture	Pearson Correlation	1	,592**	,427**	,363**	,269**	,340**	,357**	,220**	,295**	,356**	,640**
	Sig. (2-tailed)		9.38507e-30	1.05236e-14	8.93297e-11	2.2325e-06	1.4403e-09	2.0287e-10	0.000124375	1.87787e-07	2.08428e-10	5.80224e-36
	N	300	300	300	300	300	300	300	300	300	300	300
Fresh_smell	Pearson Correlation	,592**	1	,529**	,454**	,448**	,367**	,256**	,274**	,443**	,336**	,737**
	Sig. (2-tailed)	9.38507e-30		5.1491e-23	1.2009e-16	3.10837e-16	5.49611e-11	7.10428e-06	1.45171e-06	7.33762e-16	2.37542e-09	1.31887e-52
	N	300	300	300	300	300	300	300	300	300	300	300
‎Attractive_bright_colour	Pearson Correlation	,427**	,529**	1	,478**	,460**	,385**	,335**	,250**	,354**	,305**	,706**
	Sig. (2-tailed)	1.05236e-14	5.1491e-23		1.43899e-18	4.31196e-17	4.78927e-12	2.65096e-09	1.15996e-05	2.6029e-10	7.05263e-08	1.4539e-46
	N	300	300	300	300	300	300	300	300	300	300	300
Stock_availability	Pearson Correlation	,363**	,454**	,478**	1	,414**	,221**	,284**	,260**	,334**	,271**	,647**
	Sig. (2-tailed)	8.93297e-11	1.2009e-16	1.43899e-18		7.72216e-14	0.000115825	5.42556e-07	4.92501e-06	3.10872e-09	1.83145e-06	5.09147e-37
	N	300	300	300	300	300	300	300	300	300	300	300
cleanliness	Pearson Correlation	,269**	,448**	,460**	,414**	1	,228**	,283**	,150**	,372**	,270**	,623**
	Sig. (2-tailed)	2.2325e-06	3.10837e-16	4.31196e-17	7.72216e-14		6.59931e-05	6.35158e-07	0.00917485	2.80668e-11	2.17533e-06	1.18362e-33
	N	300	300	300	300	300	300	300	300	300	300	300
Proper_shape	Pearson Correlation	,340**	,367**	,385**	,221**	,228**	1	,115*	,295**	,234**	,291**	,565**
	Sig. (2-tailed)	1.4403e-09	5.49611e-11	4.78927e-12	0.000115825	6.59931e-05		0.046313	1.86755e-07	4.31674e-05	2.95841e-07	9.73201e-27
	N	300	300	300	300	300	300	300	300	300	300	300
Tastiness	Pearson Correlation	,357**	,256**	,335**	,284**	,283**	,115*	1	,257**	,195**	,261**	,533**
	Sig. (2-tailed)	2.0287e-10	7.10428e-06	2.65096e-09	5.42556e-07	6.35158e-07	0.046313		6.71447e-06	0.000689977	4.70854e-06	2.13955e-23
	N	300	300	300	300	300	300	300	300	300	300	300
Contamination_free	Pearson Correlation	,220**	,274**	,250**	,260**	,150**	,295**	,257**	1	,216**	,204**	,522**
	Sig. (2-tailed)	0.000124375	1.45171e-06	1.15996e-05	4.92501e-06	0.00917485	1.86755e-07	6.71447e-06		0.000158504	0.000382643	2.47353e-22
	N	300	300	300	300	300	300	300	300	300	300	300
Price_stability	Pearson Correlation	,295**	,443**	,354**	,334**	,372**	,234**	,195**	,216**	1	,357**	,641**
	Sig. (2-tailed)	1.87787e-07	7.33762e-16	2.6029e-10	3.10872e-09	2.80668e-11	4.31674e-05	0.000689977	0.000158504		2.00903e-10	3.76348e-36
	N	300	300	300	300	300	300	300	300	300	300	300
Product_variation	Pearson Correlation	,356**	,336**	,305**	,271**	,270**	,291**	,261**	,204**	,357**	1	,600**
	Sig. (2-tailed)	2.08428e-10	2.37542e-09	7.05263e-08	1.83145e-06	2.17533e-06	2.95841e-07	4.70854e-06	0.000382643	2.00903e-10		9.04254e-31
	N	300	300	300	300	300	300	300	300	300	300	300
Total	Pearson Correlation	,640**	,737**	,706**	,647**	,623**	,565**	,533**	,522**	,641**	,600**	1
	Sig. (2-tailed)	5.80224e-36	1.31887e-52	1.4539e-46	5.09147e-37	1.18362e-33	9.73201e-27	2.13955e-23	2.47353e-22	3.76348e-36	9.04254e-31
	N	300	300	300	300	300	300	300	300	300	300	300
**. Correlation is significant at the 0.01 level (2-tailed).
*. Correlation is significant at the 0.05 level (2-tailed).
Reliability
Scale: ALL VARIABLES
Case Processing Summary
		N	%
Cases	Valid	300	100
	Excludeda	0	0
	Total	300	100
a. Listwise deletion based on all variables in the procedure.
Reliability Statistics
Cronbach's Alpha	N of Items
0.811697	10
Item-Total Statistics
	Scale Mean if Item Deleted	Scale Variance if Item Deleted	Corrected Item-Total Correlation	Cronbach's Alpha if Item Deleted
Firm_texture	40.5233	16.471	0.56763	0.792672
Fresh_smell	40.67	15.1917	0.656701	0.778471
‎Attractive_bright_colour	40.5067	15.6689	0.628312	0.783571
Stock_availability	40.65	15.4992	0.539738	0.789733
cleanliness	40.7	15.6221	0.509445	0.792937
Proper_shape	40.7533	15.7115	0.425723	0.802727
Tastiness	40.78	16.0785	0.397303	0.805134
Contamination_free	41.4367	15.9458	0.369994	0.809644
Price_stability	41.01	14.7123	0.493325	0.796823
Product_variation	40.85	15.4523	0.466353	0.798067
